# Supplementary material for: Mesenchymal Stem Cell Therapy in Multiple Sclerosis: A Systematic Review and Meta-Analysis
Source: J Clin Med. 2023 Sep 30;12(19):6311. doi: 10.3390/jcm12196311 (PMC10573670; doi:10.3390/jcm12196311)
Supplement: Supplementary file 1 [file jcm-12-06311-s001.zip]

Archive with 1 entries (1 files):
- jcm-2586486-supplementary.pdf
